# Supplementary material for: The Adaptive Role of Carotenoids and Anthocyanins in Solanum lycopersicum Pigment Mutants under High Irradiance
Source: Cells. 2023 Nov 3;12(21):2569. doi: 10.3390/cells12212569 (PMC10650732; doi:10.3390/cells12212569)
Supplement: Supplementary file 1 [file cells-12-02569-s001.zip]

Archive with 1 entries (1 files):
- cells-2658838-supplementary.pdf
